# Supplementary material for: Study protocol comparing the ethical, psychological and socio-economic impact of personalised breast cancer screening to that of standard screening in the “My Personal Breast Screening” (MyPeBS) randomised clinical trial
Source: BMC Cancer. 2022 May 6;22:507. doi: 10.1186/s12885-022-09484-6 (PMC9073478; doi:10.1186/s12885-022-09484-6)
Supplement: Supplementary file 2 — Additional file 2. N°2 list of study sites involved in MyPeBS. [file 12885_2022_9484_MOESM2_ESM.xlsx]

## Sheet: Liste sites activés
Additional File N°2 list of study sites involved in MyPeBS :
Country	Name of site	Adress	Town	ZIP code
BELGIUM	Institut Jules Bordet	90 RUE MEYLEMEERSCH	ANDERLECHT	1070
BELGIUM	CHU Brugmann	4 PLACE ARTHUR VAN GEHUCHTEN	BRUXELLES	1020
BELGIUM	Centre Hospitalier Interrégional Edith Cavell (CHIREC)	201 BOULEVARD DU TRIOMPHE	BRUXELLES	1160
BELGIUM	CHU Saint-Pierre	322 RUE HAUTE	BRUXELLES	1000
BELGIUM	Hôpitaux Iris Sud (HIS) - Ixelles	38 RUE BARON LAMBERT	BRUXELLES	1040
BELGIUM	Universitair Ziekenhuis (UZ) Brussel	101 LAARBEEKLAAN	BRUXELLES	1090
BELGIUM	Centre Hospitalier de Wallonie - Picardie	51 RUE DES SPORTS	TOURNAI	7500
BELGIUM	Universitair Ziekenhuis (UZ) Leuven	49 HERESTRAAT	LEUVEN	3000
BELGIUM	Cliniques universitaires Saint-Luc ( ASBL)	10 AVENUE HIPPOCRATE	BRUXELLES	1200
BELGIUM	Centre de Sénologie Drs Crèvecoeur	20 BOULEVARD PIERCOT	LIEGES	4000
FRANCE	Cabinet médical Dr Aiordachioaie	79, Rue de la Ferté Alais	BOUTIGNY SUR ESSONNE	91820
FRANCE	Imagerie 114-Willemin	21 rue Bardet de Jouy	PARIS	75007
FRANCE	Imagerie 114-Willemin - Site St Germain	114, boulevard Saint Germain	PARIS	75006
FRANCE	Maison de santé de Chatillon-sur-Chalaronne	326 A, Avenue Maréchal Foch	CHATILLON SUR CHALARONNE	01400
FRANCE	Centre de santé AGECSA	7, Rue tres Cloitres	GRENOBLE	38000
FRANCE	Centre du Pole Sante	3, rue des mariniers	DUNKERQUE	59140
FRANCE	Cabinet médical les Touleuses	8, Place des touleuses	CERGY	95000
FRANCE	Centre Hospitalier Sud Francilien	40, avenue Serge Dassault	CORBEIL-ESSONNES	91106
FRANCE	Gustave Roussy Cancer Campus	114 rue Edouard Vaillant	VILLEJUIF	94805
FRANCE	Cabinet Dr Armand	12, chemin des grandes terres	ECULLY	69130
FRANCE	Imagerie Médicale Pessac Bordeaux Centre	120 bis rue Georges Bonnac	BORDEAUX	33000
FRANCE	Cabinet médical Dr Atlan-Cottin	13, rue Pottier	LE CHESNAY	78150
FRANCE	Hôpital privé du Confluent	2 rue Eric Tabarly	NANTES	44200
FRANCE	Centre Hospitalier d'Ardèche Méridionale	avenue de Bellande	AUBENAS	07200
FRANCE	Cabinet médical Dr Audoux	1, place de l'église	SOMMIERES DU CLAIN	86160
FRANCE	Centre Oscar Lambret	3 rue Frédéric Combemale	LILLE	59000
FRANCE	Centre d'imagerie République	99, avenue de la République	CLERMONT-FERRAND	63100
FRANCE	Radiologie Rouget de Lisle	1, rue Rouget de Lisle	NIMES	30900
FRANCE	Centre Imagerie Médicale Gailleton	4, quai Gailleton	LYON	69002
FRANCE	Maison Médicale Bichat	16, rue Corneille	WATTRELOS	59150
FRANCE	Cabinet médical du Dr Baron	3, Rue du Forez	LES ULIS	91940
FRANCE	AP-HP Hôpital Antoine Béclère	157, rue de la porte de Trivaux	CLAMART	92140
FRANCE	Polyclinique Majorelle	95, rue Ambroise Paré	NANCY	54000
FRANCE	Cabinet médical Dr Baudoin	9, rue des Clos	BOUZONVILLE	57320
FRANCE	MSP La Juncheria	39-41 Rue de Limoges	LA JONCHERE-SAINT-MAURICE	87340
FRANCE	Cabinet médical de Méan-Penhoët	65, Rue Albert Thomas	SAINT NAZAIRE	44600
FRANCE	Cabinet médical Dr Bazerbes	10, Rue Cassel	WARDRECQUES	62120
FRANCE	AP-HP Henri Mondor	51 Avenue du Maréchal de Lattre de Tassigny	CRETEIL	94010
FRANCE	Pôle médico-social	6, rue de l'Eglise	LE PERRAY EN YVELINES	78610
FRANCE	Cabinet Médical Dr Bellenger	2, passage Abel Bonnet	BRUGES	33520
FRANCE	Imagerie Médicale Batignolles Montmartre	4, Rue Coysevox	PARIS	75018
FRANCE	Cabinet Médical Dr Bendamene	8, rue du Général de Gaulle	VIZILLE	38220
FRANCE	Centre d'imagerie Manin Crimée	90 bis, Rue de Crimée	PARIS	75019
FRANCE	Maison de santé pluriprofessionnelle universitaire de Fontainebleau 1	17 bis, Rue Anne Marie Javouhey	FONTAINEBLEAU	77300
FRANCE	Fondation Hôpital Saint Joseph	185, rue Raymond Losserand	PARIS	75014
FRANCE	Cabinet du Dr Berkai	22, rue du Clos Girard	CHESSY	77700
FRANCE	Cabinet médical Dr Bermond	10, Rue Jacques de Thezac	VANNES	56000
FRANCE	Polyclinique Bordeaux Nord Aquitaine	15, rue Claude Boucher	BORDEAUX	33000
FRANCE	Hopital Privé de Versailles- CRTT Clinique des Franciscaines	7 bis A rue Porte de Buc	VERSAILLES	78000
FRANCE	CHU St Quentin	01 Avenue Michel de l’Hospital	SAINT QUENTIN	02100
FRANCE	Infirmerie Protestante de Lyon	1-3, Chemin du Penthod	CALUIRE ET CUIRE	69300
FRANCE	Clinique de la Sauvegarde	480, avenue Ben Gourion	LYON	69009
FRANCE	CMS Cornet	10-12 Rue Eugène et Marie-Louise Cornet	PANTIN	93500
FRANCE	MSP de Grignols	21 bis, Route de Casteljaloux	GRIGNOLS	33690
FRANCE	Institut Bergonié	229, cours de l'Argonne	BORDEAUX	33076
FRANCE	Cabinet médical Roy-Chanzy	2, Boulevard Roy	LES PAVILLONS SOUS BOIS	93320
FRANCE	Cabinet Libéral Dr Bonnefoi	267, avenue Thiers	BORDEAUX	33100
FRANCE	Maison Médicale L’Arbre de Condé	rue Julien Hapiot	GRENAY	62160
FRANCE	Cabinet Médical Dr Bouissou-Gineste	166, Avenue de Castres	TOULOUSE	31500
FRANCE	Cabinet médical Dr Bouquet	1, Rue Henri Roche	LAMASTRE	07270
FRANCE	Cabinet médical Saint Server	11, Place de Emmurées	ROUEN	76100
FRANCE	Hôpital de la Croix Saint Simon	125, rue d'Avron	PARIS	75020
FRANCE	Centre Hospitalier Lucien Hussel	Montée du Dr CHAPUIS	VIENNE	38209
FRANCE	Pôle médicale de l'Europe	14, rue Jean Nouguier	BAGNOLS SUR CEZE	30200
FRANCE	Centre d'Imagerie Médicale Italie	6, place d’Italie	PARIS	75013
FRANCE	Cabinet Médical Saint Simon	6 imp. André Navarra	TOULOUSE	31100
FRANCE	Polyclinique de l'Atlantique	Avenue Claude Bernard	SAINT HERBLAIN	44819
FRANCE	Montesquieu 44	44, avenue Montesquieu	MERIGNAC	33700
FRANCE	CRCDC Bretagne Antenne du Morbihan	14 Allée Joseph Broussais CS 32297	VANNES	56008
FRANCE	Cabinet libéral Dr Brugere	68, rue du Palais Gallien	BORDEAUX	33000
FRANCE	Cabinet médical du Dr Buron	Rue du Berry	MONTOIR DE BRETAGNE	44550
FRANCE	Cabinet médical la Rotonde	32, Boulevard Côte Blatin	CLERMONT-FERRAND	63000
FRANCE	CMS Tenine	2, Allée Aimé Césaire	PANTIN	93500
FRANCE	Cabinet médical du Dr Cailleret	25, Quai des Indes	LORIENT	56100
FRANCE	Maison de Santé Pluriprofessionnelle APSE	2, Rue Marie Curie	TRIGNAC	44570
FRANCE	Imagerie Médicale Maisons-Alfort	21, avenue Gambetta	MAISONS-ALFORT	94700
FRANCE	Cabinet médical Dr Canton	8, Rue des Chalades	VILLERS-LES-NANCY	54600
FRANCE	Pôle de Santé du haut Escaut	314, avenue du général de Gaulle	GAUZEAUCOURT	59231
FRANCE	Clinique Charcot	49-51, rue Commandant Charcot	SAINTE FOY LES LYONS	69110
FRANCE	Centre de Radiologie Médical Sky 78- Plaisir	40, rue Pierre Mendes France	PLAISIR	78370
FRANCE	Maison de santé du pays de Nemours	2, Rue Denis Papin	NEMOURS	77140
FRANCE	CHU Dupuytren Limoges - Radiologie	2, Avenue Luther-King	LIMOGES	87042
FRANCE	Maison de Santé des Terres d'Aurignac	Chemin de la Fontaine Vieille	AURIGNAC	31420
FRANCE	Centre d'Imagerie médicale de Conflans-Chennevières	20, Place de la Liberté	CONFLANS SAINTE HONORINE	78700
FRANCE	Cabinet médical Dr Charlet	64, Avenue du 14 Juillet	WATTIGNIES	59139
FRANCE	MUSSP - Cabinet médical des Docteurs Bach, Chevallier, Mercier et Vieira	14, Rue de la République	ERMONT	95120
FRANCE	Cabinet médical des Raisins	25, bd des Minimes Bât E	TOULOUSE	31200
FRANCE	MSP Les agnettes – Site Victor Hugo	11, rue Victor Hugo	GENNEVILLIERS	92230
FRANCE	Cabinet médical des Korrigans	8, Place de la Chapelle	CARNAC	56340
FRANCE	Cabinet Médical Dr Cisamolo	6 RN 113 - ZI DU CANAL	MONTGISCARD	31450
FRANCE	Imagerie Médicale de l'Artois et du Douaisis	90, Rue Emile Morlaix	DOUAI	59500
FRANCE	Hôpital Fleyriat	900, route de Paris	BOURG EN BRESSE	01012
FRANCE	Groupe du Mail	19, avenue Marie Reynoard	GRENOBLE	38000
FRANCE	CMS Daniel Renoult	31, Boulevard Théophile Sueur	MONTREUIL	93100
FRANCE	Cabinet Médical Dr Colas	32, rue des Marchands	TOULOUSE	31000
FRANCE	Hôpital Sainte Camille	2, rue des Pères Camilliens	BRY SUR MARNE	94360
FRANCE	Cabinet médical Voltaire	11, rue Voltaire	VITRY	94400
FRANCE	Maison de santé universitaire de Sucy-en-Brie	5, allée Géricault	SUCY-EN-BRIE	94370
FRANCE	Centre Léon Berard	28, rue Laënnec	LYON	69008
FRANCE	Cabinet Libéral Dr Couradet	6, impasse de l'Autan	CINTEGABELLE	31550
FRANCE	Cabinet médical Dr Crignon	97, rue Winston Churchill	DUNKERQUE	59240
FRANCE	Cabinet médical du Dr Dahlem	14 bis, avenue du général Leclerc	PESSAC	33600
FRANCE	Cabinet Rives de Seine	15, avenue Charles de Gaulle	LE PECQ	78230
FRANCE	Polyclinique Urbain V	95, chemin pont des deux eaux	AVIGNON	84000
FRANCE	Maison de Santé des Bayonnes	2, avenue Philippe Seguin	HERBLAY	95220
FRANCE	Cabinet Médical Dr Darnet	166, Avenue de Castres	TOULOUSE	31500
FRANCE	Cabinet Médicale Dr Dautreppe	14 C avenue Foch	YVETOT	76190
FRANCE	Centre de Radiologie Paul Souday	14, Rue Paul Souday	LE HAVRE	76600
FRANCE	MSP Beaujeu	3, rue du Gal Leclerc	BEAUJEU	69430
FRANCE	Cabinet médical Dr De Chefdebien	22, rue de Silly	BOULOGNE-BILLANCOURT	92100
FRANCE	Cabinet médical Dr de l'Hamaide	8, Rue des étudiants	AUBIUNY EN ARTOIS	62690
FRANCE	Cabinet Libéral Dr Demontis	6, impasse André Navarra	TOULOUSE	31100
FRANCE	Cabinet Médical Dr Vaux-Boitouzet	61, bd Carnot	Le VESINET	78110
FRANCE	Hôpital Jeanne de Flandre - CHRU Lille	Avenue Eugène Avinée	LILLE	59037
FRANCE	IRIS GRIM	8 bis, rue de l'Europe	LA CHAPELLE SUR ERDRE	44240
FRANCE	Radiologie et Imagerie médicale Arras	2, Rue de Chanzy	ARRAS	62000
FRANCE	Centre d'imagerie médicale ARTOIS-LYS	880, Rue Delbecque	BEUVRY	62660
FRANCE	Cabinet médical Dr Deloeil	29, Rue Tupin	OULLINS	69600
FRANCE	Cabinet Médical Dr De Lorgeril	14, place de l'Eglise	UCHAUD	30620
FRANCE	CHUGA Grenoble Alpes	Boulevard de la Chantourne	LA TRONCHE	38700
FRANCE	CHU de Limoges - Hôpital Dupuytren	2, Avenue Luther-King	LIMOGES	87042
FRANCE	Maison de santé pluriprofessionnelle Avenir Santé	61 Rue Paul Vaillant Couturier	MARLY	59770
FRANCE	Cabinet Médical d'Arsac	5, place Saint-Germain	ARSAC	33460
FRANCE	Hôpital Purpan	Place du Dr Baylac	TOULOUSE	31059
FRANCE	Cabinet médical Dr Dewas	62, Rue des résistants	FLINES LEZ RACHES	59148
FRANCE	Saint Michel	3, Allée Saint Michel	ARRAS	62000
FRANCE	Cabinet médical Dr D'Halluin	9, chemin de Fregeneuil	SOYAUX	16800
FRANCE	Cabinet médical Dr Dhaussy	20 place Lino Ventura	SOISSONS	02200
FRANCE	Clinique du Fief de Grimoire	38, rue du Fief de Grimoire	POITIERS	86000
FRANCE	Centre d'Imagerie Médicale Lafayette	70, cours Lafayette	LYON	69003
FRANCE	Institut de Cancérologie de l'Ouest-René GAUDUCHEAU	Bd Jacques Monod	SAINT-HERBLAIN	44805
FRANCE	Cabinet médicale Dr Druel	5 route de Pompertuzat	DEYME	31450
FRANCE	Cabinet Libéral de ville Dr Dubreuil	32, rue Pierre Robin	LYON	69007
FRANCE	Maison médicale du Levant	2, Rue Germinal	ABBEVILLE	80100
FRANCE	Centre Hospitalier de Béthune	27, rue Delbecque	BEUVRY	62660
FRANCE	Hôpital Privé de l'Estuaire	505, rue Irène Joliot Curie	LE HAVRE	76620
FRANCE	Maison Médicale de Beaulieu	14, Rue de la Boutillerie	WATTRELOS	59150
FRANCE	Cabinet Médical Dr Dupouy	1, Chemin de la Gare	PINS JUSTARET	31860
FRANCE	MSP de Targon	10, bis rue de Thuir	TARGON	33760
FRANCE	Cabinet médical Dr Duriez	134, Rue du calvaire	BERMERAIN	59213
FRANCE	Centre de Santé Abbaye Jouhaux	28, rue Elie Cartan	GRENOBLE	38100
FRANCE	Cabinet Médical Dr Dutheil	166, Avenue de Castres	TOULOUSE	31500
FRANCE	Espace médical Joseph-Bellanger	1-3 rue Charles Bourseul	CONFLANS SAINTE HONORINE	78700
FRANCE	Centre Hospitalier de Valenciennes	114, Avenue Desandrouin	VALENCIENNES	59322
FRANCE	Centre hospitalier de Saint-Nazaire	11, bd Georges Charpak	SAINT-NAZAIRE	44606
FRANCE	Pôle Pluri-Professionnel Universitaire de Coulommiers	28, avenue Victor Hugo	COULOMMIERS	77120
FRANCE	Cabinet médical Dr Facchinetti	15, impasse du Collège	VINAY	38470
FRANCE	CID 134	134, bd Diderot	PARIS	75012
FRANCE	Médicentre	5, place Abbé Pierre	LYON	69009
FRANCE	Cabinet Médical d'Arpaillargues	Rue basse	ARPAILLARGUES ET AUREILLAC	30700
FRANCE	Centre Hospitalier Henri Mondor	50, Avenue de la république	AURILLAC	15002
FRANCE	Maison médicale pluridisciplinaire de Civaux	3 espace médical, Route de la Croche	CIVAUX	86320
FRANCE	Cabinet médical Dr Forte	582, Route du Stade	RASTEAU	84110
FRANCE	CRCDC Haut-de-France	3 rue Kant Batiment « les rives de L’isle »	LILLE	59005
FRANCE	CHU Amiens Picardie	1 rond point du Pr Christian Cabrol	AMIENS	80054
FRANCE	CH du Belvedère	72, Rue Louis Pasteur	MONT SAINT AIGNAN	76131
FRANCE	Cabinet Médical Dr Francois	7, Rue du Mont Doré	MONTIGNY LE BRETONNEUX	78180
FRANCE	Cabinet médical Dr Franzoni	338, Rue Henri Durre	RAISMES	59590
FRANCE	Cabinet Médical des Tilleuls	14, rue du vieux colombier	ROQUES SUR GARONNE	31120
FRANCE	Cabinet médical Freyens-Viatge-Peyre	Centre Commercial du Moulin à Vent route de Toulouse	MONDONVILLE	31700
FRANCE	CHU de Poitiers	2, Rue de la Milétrie	POITIERS	86000
FRANCE	Polyclinique du Parc Elsan	48 bis, rue Henri Barbusse	SAINT SAULVE	59880
FRANCE	Hôpital privé de Bois Bernard	Route de Neurvireuil	BOIS BERNARD	62320
FRANCE	Imagerie Médical Verdun	82, Cours de Verdun	BORDEAUX	33000
FRANCE	Cabinet médical de la Bièvre	8, boulevard de Lattre de Tassigny	LA COTE SAINT ANDRE	38260
FRANCE	CMS Tawhida Ben Cheikh	15, rue des Grands Pêchers	MONTREUIL	93100
FRANCE	Centre de santé Savattero	1 Place Aimé Césaire Tour Altais	MONTREUIL	93100
FRANCE	Cabinet Médical Dr Gautard	8, place de la Mairie	AUBORD	30620
FRANCE	CRCDC Sud-Provence-Alpes-Côte d’Azur-Antenne du Var	Hôpital Georges Clemenceau C.S. 20598	TOULON	83041
FRANCE	CRCDC Sud-Provence-Alpes-Côte d’Azur-Antenne du Vaucluse	106, avenue de Tarascon	AVIGNON	84000
FRANCE	Cabinet médical Cimarosa	2, rue Cimarosa	LE CHESNAY	78150
FRANCE	Centre Hospitalier de Marne la Vallée -GHEF- Site Jossigny	2-4, cours de la Gondoire	JOSSIGNY	77600
FRANCE	Cabinet médical Dr Gerbaut	22 B, Rue du maréchal Leclerc	GONDECOURT	59147
FRANCE	Cabinet médical Dr Gestin	5, Rue Saint Anne	ELVEN	56250
FRANCE	MSPU la Providence	1, avenue Louis Blériot	TOULOUSE	31500
FRANCE	Maison de santé Pluriprofessionnelle de St Privat	2 bis, Rue Conot Chenoy	ST PRIVAT LA MONTAGNE	57855
FRANCE	Centre d'Imagerie Jules Vernes	17, Promenade du souvenir	AMIENS	80000
FRANCE	Cabinet médical Saint Geniès de Magloirès	4, rue Alexandre Fleming	SAINT GENIES DE MALGOIRES	30190
FRANCE	Groupe Hospitalier Mutualiste de Grenoble	8/12, Rue du Dr Calmette	GRENOBLE	38000
FRANCE	CH de Versailles	177, Rue de Versailles	LE CHESNAY	78150
FRANCE	Cabinet Médical Dr Guillaume	5, Place des fleurs	LANGUIDIC	56440
FRANCE	Cabinet Médical Dr Hausseguy	10, chemin de Saône	MASSIEUX	01600
FRANCE	Cabinet médical Dr Hennevin	34, Rue Joseph Leroy	LEERS	59115
FRANCE	Clinique de l'Yvette	67 Route de Corbeil	LONGJUMEAU	91160
FRANCE	Cabinet médical Dr Heymann Klein	32, rue du Moulin	ROHRBACH lès BITCHE	57410
FRANCE	Cabinet Médical Dr Honegger	6, route de Feydit	SAINT MEDARD EN JALLES	33160
FRANCE	Cabinet médical Dr Houdard	3, Rue Bourdon	SAINT VICTURNIEN	87420
FRANCE	Polyclinique Rive Droite des 4 pavillons	24, rue des Cavaillès	LORMONT	33310
FRANCE	Centre médical Cuidatella	90, Rue Saint Aubert	ARRAS	62000
FRANCE	Cabinet Médical Dr Iser	18, rue de Metz	MOULIN LES METZ	57160
FRANCE	Centre Hospitalier d'Armentières	112, rue Sadi Carnot	ARMENTIERES	59421
FRANCE	Centre de Planification et d'Education Familiale de Bourg en Bresse	3, rue du pont des chèvres	BOURG EN BRESSE	01000
FRANCE	CAP Santé	10, Rue de Troenes	SAINT NAZAIRE	44600
FRANCE	Cabinet Médical Dr Jeannin	10, bd du 11 novembre	SAINT SYMPHORIEN SUR COISE	69590
FRANCE	Cabinet de Radiologie d'Arras	7, boulevard de Strasbourg	ARRAS	62000
FRANCE	Imagerie Médicale des Beaux Arts	41, rue Lecanuet	ROUEN	76000
FRANCE	Cabinet Médical Dr Juge	323, rue de la Vieille route	ST JULIEN DE PEYROLAS	30760
FRANCE	Cabinet Médical Dr Juillard	7, lotissement belle croix	LATRESNE	33360
FRANCE	Imagerie Dieppoise	9, boulevard Clémenceau	DIEPPE	76200
FRANCE	Groupe Médical Claude Bernard	19, rue Claude Terrasse	l'ARBRESLE	69210
FRANCE	AP-HP Hôpital Tenon	58 avenue Gambetta	PARIS	75020
FRANCE	Cabinet médical Dr Kirrmann	10, rue de Saint Louis	POISSY	78300
FRANCE	Imagerie Sud-Est Lyonnais IMSEL	22, avenue Rockfeller	LYON	69008
FRANCE	Cabinet médical du Dr Kouchner	130 avenue Gabriel Peri	GENNEVILLIERS	92230
FRANCE	Clinique internationale du Parc Monceau	21, rue Chazelles	PARIS	75017
FRANCE	Cabinet Médical Dr Kurth	6, rue de Sarrelouis	BOUZONVILLE	57320
FRANCE	Cabinet médical Dr Laborier	27, rue Bellecombe	LYON	69006
FRANCE	CHU Dupuytren Limoges - Gynécologie	8, Avenue Dominique Larrey	LIMOGES	87042
FRANCE	Cabinet Médical de Sardine	46, avenue Pierre Wiehn	PESSAC	33600
FRANCE	Imagerie Médicale Paris Nord 1	1, avenue Charles Péguy	SARCELLES	95200
FRANCE	Espace Médical Île de Corse	200, Rue André Bisiaux	MAXEVILLE	54320
FRANCE	Cabinet Médical Dr Larue	43, place du Centre	SAINTE FOY l'ARGENTIERE	69610
FRANCE	Centre Régional de Coordination des Dépistages des Cancers- Nouvelle-Aquitaine- Site de la Haute Vienne	10, Rue de l'Abattoir	LIMOGES	87000
FRANCE	MSP Eperlecques	18, Rue de bleue maison	EPERLECQUES	62910
FRANCE	Cabinet médical les petits ponts	4, rue Maurice Utrillo	PONT SAINT-MARTIN	44860
FRANCE	Cabinet Médical Dr Le Moing-Pelon	10, Rue Auguste Métiveau	LA BERNERIE EN RETZ	44760
FRANCE	Maison Médicale de Vivonne	5, place des Tilleuls	VIVONNE	86370
FRANCE	MSP Almaguil	354, Rue Fernand Pennelier	LA NEUVILLE ROY	60190
FRANCE	MSP du Terril	78 bis, Rue Florent Evrard	AUCHEL	62260
FRANCE	Cabinet Médical Dr Le Hingrat	12, route de la Cave, batiment C porte 5	CALVISSON	30420
FRANCE	Cabinet médical Dr Leitz	116, rue Jean-Jaures	BEUVRAGES	59192
FRANCE	Clinique Hartmann-Ambroise Paré Institut du Sein Henri Hartmann	26, bd Victor Hugo	NEUILLY SUR SEINE	92200
FRANCE	Cabinet du Dr Leprince	455 Chemin des Filatiers	ANZIN-SAINT-AUBIN	62223
FRANCE	Cabinet Médical Dr Letrilliart	30, rue du 8 Mai 1945	VILLEURBANNE	69100
FRANCE	Cabinet médical Dr Levyfve	19 rue Blanche Poule	ESQUERCHIN	59553
FRANCE	Maison Pluridisciplinaire Wastus Santé	47, route de Cailly	FONTAINE LE BOURG	76690
FRANCE	Cabinet médical Dr Lienard	38, Rue Jean Jaurès	GENAS	69740
FRANCE	Cabinet médical des Bois Rochefort	25, Avenue des Frères Lumière	CORMEILLE EN PARISIS	95240
FRANCE	Cabinet Médical Dr Loez	547, avenue de Dunkerque	LOMME	59160
FRANCE	Maison médicale de Limas	12, rue Pierre Ponot	LIMAS	69400
FRANCE	CHU Bordeaux-Maternité Hôpital Pellegrin	Place Amélie Rabat Léon	BORDEAUX	33000
FRANCE	Cabinet Médical Dr Luu Van Grodee	20, rue Allart	AMIENS	80000
FRANCE	Cabinet Libéral Dr Macheto	116, avenue Crampel	TOULOUSE	31400
FRANCE	MSP Philippe Marze	44, Rue Aristide Briand	LES MUREAUX	78130
FRANCE	Centre Hospitalier Saint-Joseph -Saint-Luc	20, quai Claude Bernard	LYON	69007
FRANCE	Cabinet médical Fontaine	38 bis, rue Pierre Fontaine	PARIS	75009
FRANCE	Imagerie Médicale Chaunoise	17, place Bouzier	CHAUNY	02300
FRANCE	Cabinet de Mammographie echographie-Clinique mathilde	7, Boulevard de l'Europe	ROUEN	76100
FRANCE	Cabinet Médical Dr Marsan	13, rue Amédée Bollée	RUEIL-MALMAISON	92500
FRANCE	Imagerie Médicale de la clinique Saint Antoine	696, Rue Robert Pinchon	BOIS GUILLAUME	76230
FRANCE	Cabinet médical Dr Masson	34, Rue Emile Loubet	ARRAS	62000
FRANCE	Cabinet Médical Dr Mauroux	67 bis, avenue Général Curières de Castelnau	MONTASTRUC la CONSEILLERE	31380
FRANCE	Cabinet de gynécologie médicale Dr Mazière	11, rue Léon Gambetta	BLANQUEFORT	33290
FRANCE	Centre Henri IV	13 avenue du maréchal Foch	CHATELLERAULT	86100
FRANCE	Maison de santé pluriprofessionnelle Pontgibaud	2, Place de la République	PONTGIBAUD	63230
FRANCE	Hôpital Jeanne de Flandre - CHRU Lille - Clinique de Génétique Guy Fontaine	Avenue Eugène Avinée	LILLE	59037
FRANCE	Centre Hospitalier Intercommunal De Créteil	40, avenue de Verdun	CRETEIL	94010
FRANCE	Pôle de Santé Loire et Sillon	15, Rue de l'hôpital	SAVENAY	44260
FRANCE	Médecins de la place de la fraternité	16, place de la fraternité	MENDE	48000
FRANCE	Maison Médicale de l'Alloeu	22, Rue du Onze Novembre	LAVENTIE	62840
FRANCE	Institut Sainte Catherine	250, Chemin de Baigne Pieds	AVIGNON	84000
FRANCE	Cabinet de Gynécologie Dr Moncla-Lyonnet	107, bis avenue Jean Jaures	PESSAC	33600
FRANCE	Cabinet médical Dr Monfourny	37, Avenue d'Hesdin	SAINTE-AUSTREBERTHE	62140
FRANCE	MSPU Mirebeau	12, avenue du Général de Gaulle	MIREBEAU	86110
FRANCE	Maison médicale MSP de l'Hien	90, chemin de Cartallier	SAINT VICTOR DE CESSIEU	38110
FRANCE	Clinique du Val d'Ouest	39, chemin de la Vernique	ECULLY	69130
FRANCE	Cabinet Médical Dr Neuville	345 route des Ecoles	MENERBES	84560
FRANCE	Clinique Saint Jean de l'Ermitage	272, Avenue Marc Jacquet	MELUN	77000
FRANCE	Centre Hospitalier Emile Roux	12, boulevard du Dr Chantemesse	PUY-EN-VELAY	43000
FRANCE	Clinique de Radiologie à Arnouville	19, rue Jean Laugère	ARNOUVILLE	95400
FRANCE	Cabinet médical Dr Oana	13, rue Raymond Pointcaré	SAINT AVOLD	57500
FRANCE	Cabinet médical Dr Obert-Mondoloni	64, Avenue du 14 Juillet	WATTIGNIES	59139
FRANCE	Imagerie médicale des 2 rives	61, bd de l'Europe	ROUEN	76100
FRANCE	Cabinet médical Dr Pazzogna	4 route de montenoy	LEYR	54760
FRANCE	Cabinet médical Dr Peeters	5, Rue de Carré	COMPANS	77290
FRANCE	Cabinet Médical Dr Perrilat	73, Rue de la division Leclerc	CHEVREUSE	78460
FRANCE	Imagerie Val d'Ouest Charcot- Site Clinique du Val d'Ouest	39, chemin de la Vernique	ECULLY	69130
FRANCE	Imagerie Val d'Ouest Charcot- Site Clinique Charcot	53, rue Commandant Charcot	SAINTE FOY LES LYONS	69110
FRANCE	Cabinet médical Dr Pham	2, rue Rébéval	PARIS	75019
FRANCE	Cabinet Médical Les Arcades	8, avenue Joliot Curie	VARCES	38760
FRANCE	Cabinet Médical Dr Pipard	6, avenue Jacques Nemos	MILLERY	69390
FRANCE	Cabinet Médical Dr Ponchant	32, avenue de la Paix	PERNES EN ARTOIS	62550
FRANCE	Cabinet Dr Potencier	105, Cours Albert Thomas	LYON	69003
FRANCE	Cabinet Médicale Dr Poupard	3 ter rue Richelieu	MIGNE - AUXANCES	86440
FRANCE	Cabinet médical Dr Pouzot-Boucebci	Place Champ de Foire	ASLONNES	86340
FRANCE	Centre Hospitalier Bretagne Atlantique	20, Boulevard Général Maurice Guillaudot	VANNES	56017
FRANCE	Hôpital de Mercy CHR	1, Allée du Château	METZ	57085
FRANCE	Cabinet Dr Ranchoux	9, rue Jules Renard	ALES	30100
FRANCE	CHU de Poitiers - Imagerie médicale	2, Rue de la Milétrie	POITIERS	86000
FRANCE	Maison de santé pluriprofessionnelle de tassin la demi lune	56, avenue du 11 Novembre 1918, Immeuble les cèdres	TASSIN LA DEMI LUNE	69160
FRANCE	Maison médicale Fourqueux	1, rue des Oies	FOURQUEUX	78112
FRANCE	SCM Les Lavandes	76, avenue Gabriel Péri	l'HAYE LES ROSES	94240
FRANCE	Cabinet Médical Dr Richemond	203, Boulevard Davout	PARIS	75020
FRANCE	Cabinet Médical Dr Rivetta	14, rue du Docteur Desjacques	BRANDERION	56700
FRANCE	Cabinet médical Dr Robart	9, Rue du Faubourg	MONT SAINT ELOI	62144
FRANCE	CHU de Rouen -Hôpital Charles Nicolle	1, rue de Germont	ROUEN	76000
FRANCE	Cabinet Libéral Dr Rocher-Escriva	107, avenue Jean Jaurès	PESSAC	33600
FRANCE	Cabinet médical Dr Romary	15, rue de la Mairie	VERNY	57420
FRANCE	CMS Sainte Marguerite	28, rue Sainte Marguerite	PANTIN	93500
FRANCE	Maison médicale de Kerlann	25, Rue de Dr Laennec	BELZ	56550
FRANCE	Cabinet de radiologie RX125	125, Rue Saint-Dizier	NANCY	54000
FRANCE	Groupe IMED	6, Rue Henri Gautier	SAINT NAZAIRE	44600
FRANCE	Centre médical du Halage	16, bis avenue Simon Vouet	Le PORT MARLY	78560
FRANCE	Maison de Santé Protestante bordeaux Bagatelle	203, route de Toulouse	TALENCE	33400
FRANCE	Cabinet médical du Dr Saison	5, rue des Fleurs	CALAIS	62100
FRANCE	Maison Médicale de l'Olon	165, route de Valence	VOUREY	38210
FRANCE	Cabinet médical Dr Sebbag	3, avenue Paul Cézanne	MARLY LE ROI	78160
FRANCE	Maison de Santé Seine Austreberthe	188, Chemin Clarin Mustad	DUCLAIR	76480
FRANCE	Cabinet médical Dr Seiter	37, avenue Rhin et Danube	GRENOBLE	38100
FRANCE	Cabinet de gynécologie médicale Dr Senechal	31, avenue de Carnot	BORDEAUX	33200
FRANCE	Centre De Santé Remoulins	67, avenue Geoffroy Perret	REMOULINS	30210
FRANCE	CHU Grenoble	Quai Yermoloff	LA TRONCHE	38700
FRANCE	Centre Hospitalier de Confolens	Rue Marcel Perrot	CONFOLENS	16500
FRANCE	Cabinet médical Dr Sory	111, Rue Edouard Vaillant	WATTRELOS	59150
FRANCE	Imagerie médicale Rive droite	1, rue Toulouse Lautrec	CENON	33150
FRANCE	Cabinet Médical Dr Souyri	3, avenue Foch	VALENTINE	31800
FRANCE	Cabinet médical Dr Steyer	3, rue Anatole France	TALANGE	57525
FRANCE	Centre Hospitalier de Marne la Vallée -GHEF- Site Coulommiers	4, rue Gabriel Péri	COULOMMIERS	77120
FRANCE	Centre Régional de Coordination des Dépistages des Cancers - Grand est - Site territorial de Meurthe et Mosselle	2, Rue du Doyen Jacques Parisot	VANDOEUVRE-LES-NANCY	54000
FRANCE	Centre de radiologie de Bry sur Marne	17, rue de 4eme Zouaves	BRY SUR MARNE	94630
FRANCE	Cabinet Médical Dr Terrier	3, rue de Linkling	TERVILLE	57180
FRANCE	RIVA	11 C, rue du Dr Joseph Audic	VANNES	56000
FRANCE	Centre de Radiologie Médical Sky 78-Bois d'Arcy	50, avenue Jean Jaurès	BOIS D'ARCY	78390
FRANCE	Centre de Radiologie Médical Sky 78-Montigny le Bretonneux	2 bis rue Stephenson	MONTIGNY LE BRETONNEUX	78180
FRANCE	Centre Régional de Coordination des Dépistages des Cancers- Nouvelle-Aquitaine- Site de la Vienne	203 route de Gençay	SAINT-BENOIT	86280
FRANCE	Centre Hospitalier de Compiègne Noyon	8, avenue Henri Adnot	COMPIEGNE	602200
FRANCE	Cabinet médical Dr Tripet	17, Rue de l'avenir	MALAUNAY	76770
FRANCE	Cabinet médical Dr Tronel	22 Ter, Avenue Jean Bergeron	CRAPONNE	69290
FRANCE	Cabinet Médical de Bezouce	74 chem de Sernhac	BEZOUCE	30320
FRANCE	AP-HP Hôpital Pitié-Salpêtrière	83, boulevard de l'hôpital	PARIS	75013
FRANCE	Cabinet médical Dr Vailhé	50, Avenue Frédéric Mistral	AIGUES MORTES	30220
FRANCE	Cabinet TyMed	5, Rue Georges Ballerat	PLUNERET	56400
FRANCE	MSPU Saint Maur	23, rue du pont de Créteil	SAINT MAUR	94100
FRANCE	CPEF Hôpital Edouard Herriot	5, place d'Arsonval	LYON	69003
FRANCE	Cabinet imagerie médicale Dr Vautier	43, Avenue Gambetta	ROMANS	26100
FRANCE	CHU Clermont-Ferrand-Site d'Estaing	1, Place Lucie et Raymond Aubrac	CLERMONT-FERRAND	63000
FRANCE	Hôpital privé d'Antony	25, avenue de la Providence	ANTONY	92160
FRANCE	MSP Simone Veil	1, Rue Simone Veil	LAGNY SUR MARNE	77400
FRANCE	MSP carbonne-Volvestre	2, route du Baqué	CARBONNE	31390
FRANCE	Cabinet médical Dr Zaki	21, Rue Georges Boisseau	CLICHY	92110
GREAT BRITAIN	Cambridge University Hospitals NHS Foundation Trust	Addenbrooke’s Hospital, Cambridge - Hills Rd	CAMBRIDGE	CB2 0QQ
GREAT BRITAIN	Manchester University NHS Foundation Trust	Manchester Royal Infirmary Oxford Road	MANCHESTER	M13 9WL
GREAT BRITAIN	Leeds Teaching Hospitals NHS Trust	Great George Street	LEEDS	LS1 3EX
ISRAEL	Assuta Medical Center Ramat HaHayal	20 HaBarzel St	TEL AVIV
ISRAEL	Assuta Ra’anana	14 HaHaroshet Street	RA'ANANA	4365707
ISRAEL	Assuta Hospital Rishon Lezion	13 Eliezer Mazal St	RISHON LEZION	75653
ISRAEL	Assuta HaShalom – Tel Aviv	96 Yigal Alon St Building C	TEL AVIV
ISRAEL	Assuta Kalaniot – Ashdod	Kalanit Shopping Center, 126 Menachem Begin St	ASHDOD
ISRAEL	Assuta Hospital Beer-Sheba	11 Yitchak Rager St , Building 7	BEERSHEBA	84895
ISRAEL	Assuta Haifa Hospital	55 HaHistadrut Ave	HAIFA
ISRAEL	Assuta Mobile Mammography Vehicle	96 Yigal Alon St Building C	TEL AVIV
ITALY	AUSL Reggio Emilia	Viale Umberto I°, 50	REGGIO EMILIA (RE)	42123
ITALY	SSD SENOLOGIA DI SCREENING - AOU Città della Salute e della Scienza di Torino	Via Camillo Benso di Cavour 31 - Piano Terra	TORINO (TO)	10123
ITALY	Istituto per lo studio, la prevenzione e la rete oncologica - ISPRO	Via delle Oblate 4	FIRENZE (FI)	50141
ITALY	Istituto Scientifico Romagnolo per lo Studio e la Cura dei Tumori - IRST Romagna	Via Piero Maroncelli, 40	MELDOLA (FC)	47014
ITALY	IRCCS Policlinico San Donato	Via Morandi, 30 – San Donato Milanese	MILANO (MI)	20097
ITALY	ULSS 3 Serenissima	via Don Tosatto 147	MESTRE (VE)	30174
ITALY	AV2-ASUR Marche	via Matteo Ricci ,9	ANCONA (AN)	60126
ITALY	Azienda Ospedaliero Universitaria Senese	Viale Mario Bracci	SENESE (SI)	53100
ITALY	ASUGI Trieste	Strada di Fiume 447	TRIESTE (TS)	34149
SPAIN	Hospital del Mar - Parc de Salut Mar	Passeig Marítim 25-29	BARCELONA	08003
SPAIN	Hospital de l'Esperança - Parc de Salut Mar	Sant Josep de la Muntanya, 12	BARCELONA	08024
